# Supplementary material for: Serendipitous In Situ Conservation of Faba Bean Landraces in Tunisia: A Case Study
Source: Genes (Basel). 2020 Feb 24;11(2):236. doi: 10.3390/genes11020236 (PMC7074078; doi:10.3390/genes11020236)
Supplement: Supplementary file 1 [file genes-11-00236-s001.zip]

Archive with 6 entries (5 files):
- Supplementary_file genes-713699_proofreading/
- Supplementary_file genes-713699_proofreading/Figure S1.pdf
- Supplementary_file genes-713699_proofreading/Figure S2.pdf
- Supplementary_file genes-713699_proofreading/Table S1.pdf
- Supplementary_file genes-713699_proofreading/Table S2.pdf
- Supplementary_file genes-713699_proofreading/Table S3.pdf
